# Supplementary material for: Comparison of Various Solvent Extracts and Major Bioactive Components from Portulaca oleracea for Antioxidant, Anti-Tyrosinase, and Anti-α-Glucosidase Activities
Source: Antioxidants (Basel). 2022 Feb 16;11(2):398. doi: 10.3390/antiox11020398 (PMC8869629; doi:10.3390/antiox11020398)
Supplement: Supplementary file 1 [file antioxidants-11-00398-s001.zip]

Archive with 1 entries (1 files):
- antioxidants-1606096-supplementary.pdf
